# Supplementary material for: Scoping review of the impacts of urban agriculture on the determinants of health
Source: BMC Public Health. 2019 May 31;19:672. doi: 10.1186/s12889-019-6885-z (PMC6545001; doi:10.1186/s12889-019-6885-z)
Supplement: Supplementary file 2 — Quality Appraisal for Quantitative studies and mixed methods studies. (XLSX 21 kb) [file 12889_2019_6885_MOESM2_ESM.xlsx]

## Sheet: Additional file 2
Additional file 2. Quality Appraisal for Quantitative studies and mixed methods studies
First Author, Year, Reference	Study design	1. Was the research question or objective in this paper clearly stated?	2. Was the study population clearly specified and defined?	3. Was the participation rate of eligible persons at least 50%?	4. Were all the subjects selected or recruited from the same or similar populations (including the same time period)? Were inclusion and exclusion criteria for being in the study prespecified and applied uniformly to all participants?	5. Was a sample size justification, power description, or variance and effect estimates provided?	6. Was the exposure(s) assessed more than once over time?	7. Were data collection tools shown to be valid?	8. Were data collection tools shown to be reliable?	9. Were key potential confounding variables measured and adjusted statistically for their impact on the relationship between exposure(s) and outcome(s)?	10. Did the statistical methods examine changes in outcome measures ? Were statistical tests done that provided p values for changes?	11. Has consideration been given to any limitations of the methods or data that may have affected the results?	12. Have ethical issues been addressed and confidentiality respected?	Total # Yes rating	Overall quality … STRONG: 12-10Y, MODERATE: 6-9 Y, WEAK: 1-5 Y
Abdu, 2011 [104]	Quantitative, Risk assessment	Y	N	NA	NA	N	N	Y	Y	Y	Y	Y	N	6	MODERATE
Adedeji, 2010 [32]	Quantitative, Cross-sectional	Y	Y	Y	CT	N	N	N	N	N	N	N	N	3	WEAK
Aina, 2012 [122]	Quantitative, Cross-sectional	Y	Y	CT	CT	Y	N	N	N	P	Y	N	N	4	WEAK
Alaimo, 2008 [7]	Quantitative, Cross-sectional	Y	Y	N	P	N	N	Y	Y	Y	Y	Y	N	7	MODERATE
Algert, 2016a [33]	Quantitative, Cross-sectional	Y	Y	P	P	N	N	Y	Y	N	Y	Y	Y	7	MODERATE
Algert, 2016b [34]	Quantitative, Case study	Y	Y	N	P	N	N	N	N	N	N	Y	Y	4	WEAK
Ango, 2011 [35]	Quantitative, Cross-sectional	Y	Y	CT	P	N	N	N	N	P	Y	N	N	3	WEAK
Antwi-Agyei, 2016 [105]	Quantitative, Risk assessment	Y	Y	Y	CT	N	N	Y	Y	Y	Y	Y	Y	9	MODERATE
Averbeke, 2007 [64]	Mixed methods study	Y	Y	CT	P	N	N	N	N	P	Y	N	N	3	WEAK
Beery, 2014 [125]	Mixed methods study	Y	P	CT	CT	N	N	N	N	P	N	Y	N	2	WEAK
Bleasdale, 2010 [65]	Mixed methods study, Ethnography	Y	Y	CT	P	N	N	N	N	N	Y	Y	N	4	WEAK
Brown-Fraser, 2015 [94]	Mixed methods study	N	N	N	Y	N	N	N	P	P	N	P	P	1	WEAK
Christian, 2014 [123]	Quantitative, Cluster randomised controlled trial	Y	Y	Y	Y	N	Y	Y	Y	Y	Y	Y	Y	11	STRONG
CoDyre, 2014 [36]	Quantitative, Cross-sectional	Y	Y	CT	CT	P	N	N	N	N	N	Y	N	3	WEAK
da Silva, 2016 [37]	Quantitative, Case study	Y	Y	Y	Y	N	NA	N	N	Y	Y	Y	N	7	MODERATE
Darkey, 2014 [126]	Quantitative, Cross-sectional	Y	Y	Y	P	N	N	Y	Y	P	Y	N	N	6	MODERATE
De Miguel, 2016 [106]	Quantitative, Risk assessment	Y	Y	NA	NA	N	N	Y	Y	Y	Y	Y	N	7	MODERATE
Dewi, 2017 [97]	Quantitative, Case-control quasi-experimental	Y	Y	Y	Y	N	Y	Y	Y	Y	Y	N	Y	10	STRONG
Edeoghon, 2017 [38]	Quantitative, Cross-sectional	Y	Y	CT	CT	N	N	N	N	P	P	N	CT	2	WEAK
Farsang, 2009 [107]	Quantitative, Risk assessment	Y	Y	NA	NA	NA	N	Y	Y	Y	P	N	NA	5	WEAK
Frayne, 2014 [39]	Quantitative, Cross-sectional	Y	N	CT	P	N	N	Y	Y	N	Y	N	N	4	WEAK
Gallaher, 2013 [120]	Mixed methods study	Y	Y	CT	P	N	N	Y	Y	Y	Y	N	N	6	MODERATE
Gallaher, 2015 [95]	Mixed methods study	Y	Y	CT	CT	N	N	P	N	N	Y	N	N	3	WEAK
Grace, 2012 [108]	Quantitative, Cross-sectional and Risk assessment	Y	Y	Y	P	N	N	N	N	P	N	N	P	3	WEAK
Gray, 2014 [66]	Mixed methods study, before and after survey	Y	Y	CT	P	N	N	N	N	N	N	N	N	2	WEAK
Gregory, 2015 [40]	Quantitative, Cross-sectional	Y	Y	CT	CT	N	N	N	N	N	Y	N	Y	4	WEAK
Hartwig, 2016 [67]	Mixed methods study, before and after survey	Y	Y	N	P	N	Y	Y	Y	P	P	N	Y	6	MODERATE
Hawkins, 2011 [78]	Quantitative, Cross-sectional with 4 different groups of participants	Y	Y	Y	Y	N	N	Y	Y	N	Y	Y	Y	9	MODERATE
Izquierdo, 2015 [109]	Quantitative, Risk assessment	Y	Y	NA	NA	N	N	Y	Y	N	Y	Y	NA	6	MODERATE
Jongwe, 2014 [41]	Quantitative, Cross-sectional	Y	P	CT	CT	N	N	N	N	Y	Y	N	N	3	WEAK
Kaiser, 2015 [121]	Mixed methods study	Y	P	CT	Y	N	N	Y	Y	P	P	N	P	4	WEAK
Kim, 2014 [79]	Quantitative, before and after survey with control group	Y	Y	Y	Y	N	Y	Y	Y	Y	Y	Y	CT	10	STRONG
Kouamé, 2017 [15]	Quantitative, Cross-sectional and Risk assessment	Y	Y	CT	P	Y	N	N	N	Y	P	N	P	4	WEAK
Lente, 2012 [110]	Quantitative, Risk assessment	Y	P	NA	NA	N	N	Y	Y	N	Y	N	N	4	WEAK
Litt, 2015 [80]	Quantitative, Cross-sectional	N	Y	Y	P	N	N	Y	Y	Y	Y	Y	Y	8	MODERATE
Litt, 2011 [8]	Quantitative, Cross-sectional	Y	Y	Y	P	N	N	Y	Y	Y	Y	Y	Y	9	MODERATE
Martin, 2017 [68]	Mixed methods study	Y	Y	CT	P	N	N	Y	Y	Y	Y	Y	P	7	MODERATE
Matthys, 2006 [111]	Quantitative, Cross-sectional	Y	Y	Y	P	N	N	Y	Y	Y	Y	N	Y	8	MODERATE
Maxwell, 1998 [124]	Quantitative, Cross-sectional	Y	Y	CT	CT	N	Y	N	N	Y	Y	N	N	5	WEAK
Megson, 2011 [112]	Quantitative, Risk assessment	Y	Y	NA	NA	N	N	Y	Y	N	P	N	N	4	WEAK
Milliron, 2017 [103]	Mixed methods study	Y	Y	P	Y	N	N	Y	Y	Y	N	Y	Y	8	MODERATE
Mireri, 2013 [69]	Mixed methods study	Y	Y	CT	CT	N	N	Y	Y	P	N	N	N	4	WEAK
Miura, 2003 [70]	Mixed methods study	Y	P	Y	CT	N	N	N	N	N	Y	Y	N	4	WEAK
Mkwambisi, 2011 [71]	Mixed methods study	Y	Y	CT	P	N	N	N	N	N	P	N	N	2	WEAK
Mlozi, 1996 [72]	Mixed methods study	Y	P	CT	CT	N	N	N	N	P	N	N	N	1	WEAK
Murray, 2011 [16]	Quantitative, Risk assessment	Y	Y	NA	NA	N	N	Y	Y	Y	Y	N	N	6	MODERATE
Nabulo, 2010 [113]	Quantitative, Risk assessment	Y	Y	NA	NA	N	N	Y	Y	N	Y	N	N	5	WEAK
Ngome, 2012 [42]	Quantitative, Case study	Y	Y	CT	P	N	N	N	N	N	N	N	N	2	WEAK
Ogunkunle, 2016 [114]	Quantitative, Risk assessment	Y	Y	NA	NA	N	N	Y	Y	Y	Y	N	NA	6	MODERATE
Oladeji, 2008 [43]	Quantitative, Cross-sectional	Y	P	Y	P	N	N	N	N	P	Y	N	N	3	WEAK
Panneerselvam, 2014 [73]	Mixed methods study	Y	Y	CT	CT	P	N	N	N	N	N	N	N	2	WEAK
Park, 2016 [98]	Quantitative, Quasi-experimental	Y	Y	Y	Y	N	Y	Y	Y	Y	Y	N	Y	10	STRONG
Philander, 2016 [74]	Mixed methods study	Y	N	CT	CT	N	N	N	N	N	N	N	N	1	WEAK
Ratcliffe, 2011 [44]	Quantitative, Quasi-experimental pre–post intervention	Y	Y	N	P	N	Y	Y	Y	P	Y	Y	Y	8	MODERATE
Ruggeri, 2016 [45]	Quantitative, Case study	Y	Y	N	P	N	N	Y	Y	Y	Y	Y	CT	7	MODERATE
Salah Al-Heety, 2017 [115]	Quantitative, Risk assessment	Y	Y	NA	NA	N	N	Y	Y	P	P	N	NA	4	WEAK
Salahu, 2005 [46]	Quantitative, Cross-sectional	Y	Y	Y	CT	N	N	N	N	N	N	N	N	3	WEAK
Shinew, 2004 [81]	Quantitative, Cross-sectional	Y	Y	CT	CT	N	N	N	N	N	Y	P	N	3	WEAK
Simiyu, 2014 [75]	Mixed methods study	Y	Y	Y	Y	N	N	N	N	N	N	N	N	4	WEAK
Smart, 2015 [76]	Mixed methods study	Y	Y	CT	CT	N	N	N	N	Y	N	N	N	3	WEAK
Smith, 2014 [47]	Quantitative, Cross-sectional	Y	Y	Y	N	N	N	N	N	Y	Y	N	N	5	WEAK
Soga, 2017 [82]	Quantitative, Cross-sectional	Y	Y	P	Y	N	N	Y	Y	Y	Y	Y	Y	9	MODERATE
Spliethoff, 2016 [116]	Quantitative, Risk assessment	Y	Y	Y	CT	N	N	Y	Y	Y	Y	Y	N	8	MODERATE
Stoler, 2009 [117]	Quantitative, Cross-sectional	Y	Y	Y	Y	Y	N	P	P	P	Y	Y	Y	8	MODERATE
Taylor, 2014 [77]	Mixed methods study	Y	Y	Y	CT	N	N	N	N	N	P	N	CT	3	WEAK
Thassananakajit, 2016 [48]	Quantitative, Cross-sectional	Y	Y	Y	CT	Y	N	N	N	P	P	N	N	4	WEAK
Uzu, 2014 [118]	Quantitative, Risk assessment	Y	P	NA	NA	N	N	Y	Y	P	Y	N	NA	4	WEAK
Veen, 2016 [96]	Mixed methods study	Y	P	CT	CT	N	N	Y	N	N	N	N	N	2	WEAK
Warming, 2015 [119]	Quantitative, Risk assessment	Y	NA	NA	NA	N	N	Y	Y	P	Y	P	NA	4	WEAK
Yeudall, 2007 [49]	Quantitative, Cross-sectional	Y	Y	Y	P	N	N	Y	Y	Y	Y	Y	Y	9	MODERATE
Yusuf, 2015 [50]	Quantitative, Cross-sectional	Y	Y	CT	CT	N	N	Y	Y	N	P	N	N	4	WEAK
Zick, 2013 [10]	Quantitative, Quasi-experimental with control groups	Y	Y	Y	P	N	N	N	N	Y	Y	Y	Y	7	MODERATE
		Answers: Y:YES, P:PARTIAL, N:NO, NA: Not Applicable, CT: Can't tell
