# Supplementary material for: Scoping review of the impacts of urban agriculture on the determinants of health
Source: BMC Public Health. 2019 May 31;19:672. doi: 10.1186/s12889-019-6885-z (PMC6545001; doi:10.1186/s12889-019-6885-z)
Supplement: Supplementary file 3 — Quality appraisal for qualitative and mixed methods studies. (XLSX 19 kb) [file 12889_2019_6885_MOESM3_ESM.xlsx]

## Sheet: Additional file 3
Additional file 3. Quality appraisal for qualitative and mixed methods studies
First Author, Year, Reference	Study design	1. Are the research question and or objectives clear?	2. Is the theoretical or ideological perspective of author explicit, and Has this influenced the study design, methods or research findings?	3. Is the study design appropriate to answer the question?	4. Is the context or setting adequately described?	5. Is the sample adequate to explore the range of subjects and settings, and has it been drawn from an appropriate population?	6. Was the data collection adequately described?	7. Was the data collection rigorously conducted to ensure confidence in the findings?	8. Was there evidence that the data analysis was rigorously conducted to ensure confidence in the findings?	9. Are the findings substantiated by the data?	10. Has consideration been given to any limitations of the methods or data that may have affected the results?	11. Do any claims to generalisability follow logically and theoretically from the data?	12. Have ethical issues been addressed and confidentiality respected?	Total # Yes rating	Overall quality … STRONG: 12-10Y, MODERATE: 6-9Y, Weak: 1-5 Y
Averbeke, 2007 [64]	Mixed methods study	Y	P	Y	Y	Y	P	P	P	P	N	NA	CT	4	Weak
Beckie, 2010 [51]	Qualitative	Y	Y	Y	Y	P	P	P	N	Y	P	Y	CT	6	MODERATE
Beery, 2014 [125]	Mixed methods study	N	P	P	Y	N	N	N	N	P	P	P	CT	1	Weak
Bleasdale, 2010 [65]	Mixed methods study, Ethnography	Y	Y	Y	Y	P	P	N	N	Y	Y	NA	CT	6	MODERATE
Brown-Fraser, 2015 [94]	Mixed methods study	N	N	N	Y	N	Y	N	N	P	P	NA	N	2	Weak
Camps-Calvet, 2016 [83]	Qualitative	Y	Y	Y	Y	Y	Y	Y	P	Y	Y	NA	N	9	MODERATE
Chan, 2015 [84]	Qualitative, Multi-case study	Y	Y	Y	Y	Y	Y	Y	Y	Y	Y	P	Y	11	STRONG
Chan, 2016 [52]	Qualitative	Y	Y	Y	Y	Y	Y	Y	Y	Y	P	NA	CT	9	MODERATE
Clavin, 2011 [99]	Qualitative	Y	Y	Y	P	N	P	P	P	Y	N	NA	N	4	WEAK
Colasanti, 2012 [53]	Qualitative	Y	N	Y	Y	Y	Y	Y	Y	Y	N	NA	N	8	MODERATE
Corrigan, 2011 [54]	Qualitative	Y	Y	N	Y	P	P	N	N	N	P	NA	N	3	WEAK
Dunlap, 2013 [85]	Qualitative, Ethnography	Y	Y	Y	Y	Y	P	N	Y	Y	Y	NA	P	8	MODERATE
Gallaher, 2013 [120]	Mixed methods study	Y	P	Y	Y	N	N	N	N	Y	N	NA	CT	4	WEAK
Gallaher, 2015 [95]	Mixed methods study	Y	Y	Y	Y	Y	Y	P	P	P	P	NA	P	6	MODERATE
Gerodetti, 2016 [86]	Qualitative	Y	Y	Y	Y	P	Y	N	N	Y	P	NA	CT	6	MODERATE
Glover, 2005 [87]	Qualitative	Y	Y	Y	Y	Y	Y	Y	P	Y	N	NA	N	8	MODERATE
Gray, 2014 [66]	Mixed methods study, before and after survey	Y	P	Y	Y	P	P	N	N	Y	N	NA	P	4	WEAK
Hale, 2011 [100]	Qualitative	Y	Y	Y	P	Y	Y	Y	Y	Y	Y	Y	Y	11	STRONG
Harris, 2014 [63]	Qualitative	Y	P	Y	Y	Y	P	Y	Y	Y	N	P	Y	8	MODERATE
Hartwig, 2016 [67]	Mixed methods study, before and after survey	P	P	Y	Y	Y	Y	Y	P	Y	N	NA	Y	7	MODERATE
Hondagneu-Sotelo, 2017 [88]	Qualitative, Ethnography	N	Y	P	Y	P	P	N	N	Y	N	NA	Y	4	WEAK
Kaiser, 2015 [121]	Mixed methods study	Y	N	Y	Y	P	Y	Y	Y	Y	P	NA	P	7	MODERATE
Kortright, 2011 [55]	Qualitative, Grounded theory	Y	Y	Y	Y	Y	Y	Y	Y	Y	N	NA	P	9	MODERATE
Martin, 2017 [68]	Mixed methods study	Y	Y	Y	Y	Y	Y	N	N	Y	Y	P	P	8	MODERATE
Meenar, 2012 [56]	Qualitative	Y	Y	Y	Y	P	N	N	N	Y	Y	NA	CT	6	MODERATE
Milligan, 2004 [89]	Qualitative, Ethnography	Y	Y	Y	Y	P	Y	Y	Y	Y	N	NA	P	8	MODERATE
Milliron, 2017 [103]	Mixed methods study	Y	N	Y	Y	Y	P	N	P	P	Y	Y	P	6	MODERATE
Mireri, 2013 [69]	Mixed methods study	Y	P	Y	Y	Y	P	N	N	P	N	NA	N	4	Weak
Miura, 2003 [70]	Mixed methods study	Y	P	Y	P	Y	P	Y	N	P	P	NA	CT	4	Weak
Mkwambisi, 2011 [71]	Mixed methods study	Y	Y	Y	Y	Y	P	N	N	Y	N	P	CT	6	MODERATE
Mlozi, 1996 [72]	Mixed methods study	Y	P	Y	Y	P	P	N	P	P	P	P	CT	3	Weak
Moyo, 2013 [57]	Qualitative	Y	P	N	P	Y	P	N	N	P	N	P	CT	2	Weak
Northrop, 2013 [101]	Qualitative	Y	P	Y	Y	P	P	P	P	P	N	NA	Y	4	Weak
Olivier, 2017a [90]	Qualitative	N	N	Y	Y	Y	P	P	N	P	N	NA	N	3	WEAK
Olivier, 2017b [58]	Qualitative	Y	Y	Y	Y	Y	Y	Y	Y	Y	N	NA	Y	10	STRONG
Panneerselvam, 2014 [73]	Mixed methods study	Y	P	Y	Y	Y	Y	P	N	Y	N	N	CT	6	MODERATE
Philander, 2016 [74]	Mixed methods study	Y	Y	P	Y	P	N	N	N	P	N	NA	N	3	Weak
Poulsen, 2017a [59]	Qualitative	Y	Y	Y	Y	Y	Y	Y	Y	Y	Y	NA	P	10	STRONG
Poulsen, 2017b [60]	Qualitative	Y	Y	Y	Y	Y	Y	Y	Y	Y	Y	NA	N	10	STRONG
Saldivar-Tanaka, 2004 [61]	Qualitative	Y	P	Y	Y	P	Y	P	N	Y	N	NA	N	5	WEAK
Sanyé-Mengual, 2016 [91]	Qualitative	Y	Y	Y	Y	Y	Y	Y	Y	Y	N	NA	CT	9	MODERATE
Simiyu, 2014 [75]	Mixed methods study	Y	Y	Y	Y	P	N	N	N	P	N	NA	N	4	Weak
Smart, 2015 [76]	Mixed methods study	Y	Y	Y	Y	Y	N	N	N	Y	N	NA	CT	6	MODERATE
Spees, 2015 [92]	Qualitative	Y	N	Y	Y	Y	Y	Y	Y	Y	Y	NA	Y	10	STRONG
Taylor, 2014 [77]	Mixed methods study	P	Y	Y	Y	Y	P	P	N	Y	N	NA	N	5	WEAK
Teig, 2009 [93]	Qualitative	Y	Y	Y	Y	Y	Y	Y	Y	Y	N	Y	P	10	STRONG
Tembo, 2013 [62]	Qualitative	Y	Y	Y	Y	P	P	N	N	Y	P	NA	P	5	WEAK
Torres, 2017 [102]	Qualitative	Y	Y	Y	Y	CT	Y	Y	Y	Y	N	NA	P	8	MODERATE
Veen, 2016 [96]	Mixed methods study	Y	Y	Y	Y	Y	Y	Y	P	Y	N	NA	N	8	MODERATE
Wakefield, 2007 [5]	Qualitative	P	P	P	P	N	P	P	Y	Y	N	Y	P	3	WEAK
		Answers: Y:YES, P:PARTIAL, N:NO, NA: Not Applicable, CT: Can't tell
