# Supplementary material for: Scoping review of the impacts of urban agriculture on the determinants of health
Source: BMC Public Health. 2019 May 31;19:672. doi: 10.1186/s12889-019-6885-z (PMC6545001; doi:10.1186/s12889-019-6885-z)
Supplement: Supplementary file 4 — Description of included studies. (XLSX 53 kb) [file 12889_2019_6885_MOESM4_ESM.xlsx]

## Sheet: Additional file 4
Additional file 4. Description of included studies
First Author, Year, Reference	City, Country, World Region	Country income level	Level of influence	Characteristic of participants	Type of UA	Study Purpose	Study design	measurement method	Outcomes assessed	Type of impacts	Key findings	Themes
Abdu, 2011 [104]	Kano, Nigeria, Sub-Saharan Africa	Middle	Community		Urban vegetable production	To determine the concentration of Zn and Cd in soil and vegetables grown in urban gardens and assess the potential health risk by estimating dietary intake and target hazard quotients of heavy metals via consumption of contaminated crops.	Quantitative, Risk assessment	Soil, and vegetable samples were analyzed and health risk was assessed	Health risk	Neutral	The major intake pathway for Zn and Cd was assumed to be vegetable consumption and soil ingestion through agricultural activities. The highest estimated Cd dietary intake was safe based on WHO recommended values. Zn intake through vegetable consumption poses no health risk to inhabitants of Kano. Intake and ingestion of Zn and Cd metals will likely have to occur over a prolonged period to experie…	SFS
Adedeji, 2010 [32]	Ondo, Nigeria, Sub-Saharan Africa	Middle	Household	n=150 women homemakers of households	Home gardening	To investigate the contributions of home gardening practices to household food security, food commonly produced, estimate income and identify problems.	Quantitative, Cross-sectional	Questionnaire, oral interview and observation	Food security, income, food supply	Positive	26% of the households have their diet supplemented with products obtained from the home gardens. 46.7% participants said home garden provides some income for them. The sale of surplus food also provide direct benefits, the highest annual income of respondents from home garden 30.7% was N10,001 - N20,000.	FS, ICE
Aina, 2012 [122]	Ibadan city, Nigeria, Sub-Saharan Africa	Middle	Household	n=70	Urban farming	To identify socio-economic characteristics of the respondents, assess the access to land by farmers and determine the factors that influence the involvement in urban farming.	Quantitative, Cross-sectional	Structured questionnaire	Income	Positive	Farm income increased with involvement in urban farming.	ICE
Alaimo, 2008 [7]	Flint, MI, United States, North America	High	Individual	n=766 individuals with a household member participating in community gardening (51,9% women 48,1% men)	Community gardening	To determine the association between household participation in a community garden and fruit and vegetable consumption among urban adults.	Quantitative, Cross-sectional	Survey, interviews by telephone, fruit and vegetable intake was measured with 8-items from the Behavioral Risk Factor Surveillance System	Fruit and vegetable consumption	Positive	Adults with a household member who participated in a community garden consumed fruits and vegetables 1.4 more times per day than those who did not participate, and they were 3.5 times more likely to consume fruits and vegetables at least 5 times daily.	FS, N
Algert, 2016a [33]	San José, CA, United States, North America	High	Individual	n= 135 individuals (n=85 community gardeners n=50 home gardeners)	Community and home gardening	To document the extent to which gardeners, particularly less affluent ones, increase their vegetable intake when eating from either home or community garden spaces.	Quantitative, Cross-sectional	Questionnaire and comparison between community gardeners and home gardeners	Food intake, BMI, cost savings, self reported health, Social capital	Positive	There was no difference in BMI between the two groups of gardeners. The two groups increased their vegetable consumption to a similar extent when eating from their gardens. Prior to harvesting vegetables from the garden, average intake of vegetables was 2.0 cups per day. Average intake doubled to 4.0 cups per day when the majority were eating from the garden, which was during the peak of the summ…	FS, N, HW, SCN
Algert, 2016b [34]	San José, CA, United States, North America	High	Individual	n=50 individuals	Home gardening	To measure crop output, cost savings, and nutritional value of low-income home gardeners in San Jose, California.	Quantitative, Case study	Daily records of harvest	Produce weight, cost of water, yield, type of crops	Positive	Gardeners saved an average of $339 by growing their own vegetables. Participants consumed approximately 70% of the vegetables that they reported harvesting. Most excess produce was given to other family members (15%) and friends (13%).	FS, ICE
Ango, 2011 [35]	Birnin Kebbi, Nigeria, Sub-Saharan Africa	Middle	Household	n=100 individuals age range 21-60	Urban Farming	To determine the socio-economic characteristics of the urban agricultural farmers and investigate common farming types, degree of participation in urban agriculture, and the benefits and constraints derived from the urban agriculture .	Quantitative, Cross-sectional	Structured questionnaires and oral interview	Food security	Positive	44% of the respondents perceived that urban agriculture contributes highly to food security of the household, 36% of the respondents perceived that urban agriculture contributed averagely to provision of food to the household.	FS
Antwi-Agyei, 2016 [105]	Accra, Ghana, Sub-Saharan Africa	Middle	Community	n=80 individuals	Urban farming	To determine key exposures associated with the risk of transmission of faecal pathogens in urban farmers using wastewater for irrigation.	Quantitative, Risk assessment	Irrigation water and soil samples were analyzed, observations and verbal questionnaire was administrated.	Health risk	Adverse	The study found that the use of wastewater exceeded the WHO permissible norovirus infection risk. It also found high concentrations of E. coli in irrigation water, though exposure to soil posed the highest risk as a result of frequent hand to soil and hand to mouth contacts especially during weeding and forking.	SFS
Averbeke, 2007 [64]	Atteridgeville, South Africa, Sub-Saharan Africa	Middle	Household	n=120 households	Home, group gardening, and dryland farming	To provide quantitative information on the material benefits generated from urban farming in order to assess the contribution of this activity to the food security and nutrition of participating households and to explore the meaning of urban agriculture in the livelihood of participants.	Mixed methods study	Structured and face-to-face interviews	The meaning of UA in the livelihoood of participants	Positive and motivations	Home garden production provided 6.7% of the household vegetable consumption per day. Group gardeners on average supplied their households with about 6.85 kg of fresh vegetables every month, which represented 28% of the recommended consumption of vegetables for an average household in the study area. Production of food as a response to poverty, unemployment and food insecurity was the most commonl…	FS
Beckie, 2010 [51]	Edmonton, AB, Canada, North America	High	Individual	n=26 individuals	Commercial urban agriculture	To investigate the impacts resulting from senior immigrants’ involvement in a pilot year of “Urban Agriculture for Senior Immigrants” project.	Qualitative	Semistructured interviews and observations	Participants profiles, motivations and concerns for seniors participating in CG	Perceived benefits and challenges	Access to fresh and nutritious foods—for themselves, their families and friends—was of high importance to the seniors, and they were able to take home a variety of vegetables throughout the summer involvement in UA. Commercial urban agriculture contributes to the integration of senior immigrants into Canadian society. The project contributed to elevating their perception of social status within t…	FS, HW, SCN
Beery, 2014 [125]	Johannesburg, South Africa, Sub-Saharan Africa	Middle	Individual	n=68 individuals (children)	School gardening (Institutional)	To evaluate impact of school garden on diet.	Mixed methods study	Nutrition assessment survey, teacher's feedback	Dietary intake, Dietary diversity based on participants’ descriptions of foods consumed in the previous 24 hours.	Positive	The results from the nutritional assessment showed that a large percentage of children (aged eight to 12, with average age of ten) exceeded the WHO/Food and Agriculture Organization (FAO) recommendations for energy distribution regarding the intake of free sugars (79.4% of the sample), trans fats (41.2 %), and total fats (39.7 %). The gardens did contribute much-needed fresh vegetables to learner…	N, EE
Bleasdale, 2010 [65]	Phoenix, AZ, United States, North America	High	Individual and Community	n=7 community organizers, n=149 community residents	Community gardening	To examine community gardening program benefits and burdens.	Mixed methods study, Ethnography	Interviews, surveys and observation	Perceptions of benefits and burdens associated with gardening	Perceived benefits and challenges	Overall, residents’ perceptions of the benefits of gardening revolved strongly around nutritious food (61%), exercise (49%), and extra food (49%). Participants also reported some perceived burdens as barriers to participate in UA activities such as: hard work, getting dirty and feeling unsafe.	FS, L
Brown-Fraser, 2015 [94]	Baltimore, MD, United States, North America	High	Individual and community	n=13 survey participants	Community gardening	To explore community gardening knowledge, beliefs, experience, perceptions and motivations among students and community participating in a nutrition program.	Mixed methods study	Online questionnaires were administrated to students and community	Participants motivations and gardening experience	Motivations	All students were involved in community gardening because of health benefits and 85% because of the opportunity to meet people. Top reasons for community members included appreciation for nature and the desire to beautify the neighborhood. Community members were also more likely to be motivated by physical activity, access to home-grown food, and social interactions.	HW, SCN
Camps-Calvet, 2016 [83]	Barcelona, Spain, Europe and Central Asia	High	Individual and Community	n=44 interviewees (27% female 73% male), n=27 urban gardens	Allotment and community gardening	To assess contributions of urban gardens to the quality of life of their users.	Qualitative	Observations, semi-structured face to face interviews, face to face survey questionnaire	Characterization of eco-systemic services (provisioning services, regulating services, habitats services and cultural services) from UA, perception of the gardeners on the ES	Perceived benefits	The most widely ES perceived by the gardeners: learning & education (95.5%), social cohesion & integration’ (88.6%), ‘food supply’ (81.8%), ‘entertainment & leisure’ (77.3%). In terms of valuation of the ES, cultural services that includes social cohesion obtained the highest average value, followed by habitat services (biodiversity).	SCN, NPE, ICE
Chan, 2015 [84]	New York City, NY, United States, North America	High	Community	n= 7 key informants, n = 5 community gardens	Community gardening	To explore the role of community gardens in coastal “red zones” of NYC by analyzing the meaning and relevance of community garden spaces in the resilience and recovery of local residents and community garden members post-Sandy.	Qualitative, Multi-case study	Interviews, observations and documents review	The meaning and relevance of community garden spaces in the resilience and recovery of local residents	Perceived benefits	In Campos, gardeners mobilized their support networks both before and after the storm to help ensure the well-being of local residents. Boardwalk gardeners identify community gardening as a practice that brought them great joy, satisfaction and meaning in their lives before and after Sandy. Community gardens have the potential to bolster resilience in disaster zones by aiding processes of recover…	SCN, L, NPE
Chan, 2016 [52]	Lincoln, NE, United States, North America	High	Community	n=20 individuals	Community gardening	To explore the social-ecological functions of community gardening.	Qualitative	Semi-structured interviews and participant observation	Role of CG from the perspective of social-ecological resilience	Perceived benefits	CG provides opportunities for participants to foster resilience to the personal, cultural, and economic challenges of displacement and resettlement resulting from urban migration. Fifteen of 18 gardeners mentioned that connecting with their neighbors and other gardeners was an important part of their community gardening experience. The spaces and resources of CG empower gardeners to respond to so…	FS, SCN, CC
Christian, 2014 [123]	London, United Kingdom, Europe and Central Asia	High	Individual and Community	n= 641 children (n=312 Royal Horticulture Society led n= 329 teacher led)	School gardening (Institutional)	To evaluate whether a school gardening programme can have an effect on children’s fruit and vegetable intake.	Quantitative, Cluster randomised controlled trial	Telephone interviews, E-mail questionnaire and Dietary assessment (Child and Diet Evaluation Tool (CADET) with in-person recall follow-up)	Fruit and vegetable intake.	Neutral	The results have found very little evidence to support the claims that school gardening alone can improve children’s daily fruit and vegetable intake. However, gardening interventions implemented at a high level within schools have the potential to improve children’s daily fruit and vegetable intake by a portion.	N
Clavin, 2011 [99]	Bristol, Belfast, Brighton, and Newcastle, United Kingdom, Europe and Central Asia	High	Individual and Community	n=47 individuals (adults)	Community gardening	To report on the multiple impacts that the design of community gardens may have on the subjective wellbeing of site users.	Qualitative	Site survey, observation and semi-structured interviews with site users	Multiple impacts of CG on subjective wellbeing of users: why and how they used the sustainably designed sites and how they perceived features and processes of design to impact on their wellbeing.	Perceived benefits	Sustainably designed community gardens were found to be multifunctional (food growing, learning and community spaces) with multiple impacts on wellbeing. Users were constantly learning new things in the site. The sites offered opportunities for mental restoration through providing places to relax.	HW
CoDyre, 2014 [36]	Guelph ON, Canada, North America	High	Community	n=50 backyard gardeners + 384 Guelph residents	Backyard gardening	To evaluate the productivity of urban gardens as a way of evaluating their potential contribution to food security, it also evaluates costs of this productivity in terms of land, labour and capital.	Quantitative, Cross-sectional	Garden diary + random telephone survey (n = 384), + price of supermarket produce	Food production, economic value	Neutral	Home vegetable gardeners produced an average of 1.43 kg of fruit and/or vegetable per m2 gardened. This means that the value of these garden products would be worth $4.58USD/kg if bought in a grocery store. The average m2 of garden produced 20.4 servings of fruits and vegetables across the season.	FS, ICE
Colasanti, 2012 [53]	Detroit, MI, United States, North America	High	Community	n=10 interviewees n=72 focus group participants	Not specified	To explore ways in which urban agriculture might be perceived in relation to the urban ecosystem and sociopolitical context through semi-structured interviews and focus groups in Detroit, Michigan.	Qualitative	Semi-structured interviews and focus group	Urban agriculture practices, perceptions regarding scaling-up urban agriculture, and potential for utilizing vacant land	Perceived benefits	Participants see UA as a way to regain access to culturally appropriate foods in an affordable manner from a source they trust. Several in the group of seniors shared that more UA opportunities would be a good way to obtain food outside of the distrusted conventional market channels and also expressed a desire for healthier food access within walking distance. It can also be a way for people, in …	FS, CC
Corrigan, 2011 [54]	Baltimore, MD, United States, North America	High	Individual and Community	n=5 individuals	Community gardening	To determine the extent to which community gardens contribute to food security.	Qualitative	In-depth interviews and field observations	Motivations on CG, changes in food budget perception	Perceived benefits and motivations	The garden does make people more aware of their involvement with food systems and provides opportunities to obtain fresh food in the Broadway East neighborhood and beyond. Increased individual food security was demonstrated by all of the gardeners. A constant supply of fresh fruits and vegetables enhances the gardeners’ food security. Most gardeners donate over 50% of their produce back to the ne…	FS
da Silva, 2016 [37]	Vila Nova de Gaia, Porto, Portugal, Europe and Central Asia	High	Individual	n=873 individuals	Allotment gardening	To describe the characteristics and the motivations of the population demanding for urban allotment gardens.	Quantitative, Case study	Allotment gardens application forms	Characteristics and motivations of allotment gardens participants	Positive	To supplement the family budget (food security), occupation of leisure times (recreation), and access to organic farming (food safety) are the most mentioned motivations to apply for a MNUAG plot, followed by environmental concerns, the practice of physical exercise (health concerns), and education. 24% and 19% of the participants mentionned supplement family food budget and access to organic foo…	FS, SFS, L
Darkey, 2014 [126]	Kumasi, Ghana, Sub-Saharan Africa	Middle	Individual	n=300 individuals	Open-space vegetable growing	To determine the contribution of urban vegetable production to farmers’ livelihoods in the Kumasi Metropolis of Ashanti Region of Ghana.	Quantitative, Cross-sectional	Interviewer administrated questionnaires	Livelihood (Social, Physical, natural, financial, human and informational capital)	Positive	Through vegetable production, farmers in the Kumasi metropolis can improve on their natural and physical capital assets more and significantly than information, financial, human and social capital assets.	NPE
De Miguel, 2016 [106]	Madrid, Spain, Europe and Central Asia	High	Individual	Children and adults	Not specified	To investigate the concentration and distribution of As, Sb, and Se in urban gardens in Madrid, Spain, and assess the risk of adverse health effects on users of urban gardens from exposure to those 3 elements under different exposure scenarios.	Quantitative, Risk assessment	Soil samples analysis, and health risk assessment	Health risk	Adverse	Regarding exposure pathways, the highest contribution was associated with the accidental ingestion of soil particles for both adults and children, which account for over 50% and 60% of the total risk, respectively, followed by ingestion of on-site grown vegetables and dermal absorption (inhalation of suspended particles had a negligible influence). Children were subject to larger hazard index val…	SFS
Dewi, 2017 [97]	Ibaki, Japan, East Asia and Pacific	High	Individual	n=28 individuals (n=11 and n=17 control) Adults	Community gardening	To determine the psychological and physical effects in adults with (case group) and without (control group) mental disabilities while performing community garden activities of various intensity levels.	Quantitative, Case-control quasi-experimental	Salivary amylase test and SRS-18 evaluation were performed six times. Self-assessment questionnaire of psychological state	Salivary α-amylase (sAA) level, Heart Rate, Breathing Rate (IRBR)	Positive	The results showed that following the activities, the case group exhibited decreasing Salivary α-amylase (sAA) levels while control group exhibited increasing sAA levels. However, both groups exhibited lower SRS-18 results following the activities. Compared with the control group, the case group had a significantly lower increase in the ratio of the heart rate (IRHR) (5.5%) during low-intensity w…	HW
Dunlap, 2013 [85]	Austin, TX, United States, North America	High	Individual and Community	n=11 individuals	Urban farming	To explore the ways in which participation in an urban garden project – Urban Patchwork – shaped volunteers’ feelings toward the project garden plots, the neighbourhood, the City of Austin and/or the region of Central Texas.	Qualitative, Ethnography	Participant observation and semi-structured interviews	Participants experience related to agriculture and gardening, participants sentiments regarding their residences and city, participants involvement in the UA project	Perceived benefits	Many participants used their participation in gardening activities as a means to strengthen connections to their own family history. As a means of connecting with older relatives who had participated in various agricultural activities. Garden plots served to strengthen psychological ties to friends and relatives, living and deceased, a sense of connection to and identification with the community …	SCN
Edeoghon, 2017 [38]	Ikorodu, Nigeria, Sub-Saharan Africa	Middle	Household	n=150 individuals	Urban farming	To examine the role of agricultural enterprises in food security status of urban farmers in Ikorodu metropolis.	Quantitative, Cross-sectional	Questionnaire and interviews	Food security,	Positive	Results showed that there is a positive and significant correlation between the food secure group and agricultural enterprises. Food security mean score of urban farmers was 2.73 indicating food secure without hunger.	FS
Farsang, 2009 [107]	Szeged, Hungary, Europe and Central Asia	High	Individual	Children and adults	Vegetable gardens	To investigate metal contamination in the gardens near the roads and evaluate human health risk.	Quantitative, Risk assessment	Analysis of soil and plant samples and estimation of health risk	Health risk	Adverse	The results showed that contact to soil, soil ingestion and consumption of plants grown on contaminated soils have not involved risk for the residents. However, the degree of risk has considerably increased if people consume exclusively vegetables grown in contaminated soils.	SFS
Frayne, 2014 [39]	11 Southern African cities (Namibia, Botswana, Lesotho, Swaziland, Mozambique, Malawi, Zambia, Zimbabwe, South Africa), Sub-Saharan Africa	Middle and Low	Household	n=6453 households	Not specified	To examine if UA contribute to food security in Southern Africa.	Quantitative, Cross-sectional	Questionnaire	Food security	Neutral	UA is not an effective household food security strategy for poor urban households—the analysis found few significant relationships between UA participation and food security. there are no significant differences in food security scores between surveyed households engaged in UA as a food source and surveyed households which were not engaged in the practice, although there is variation in its effec…	FS
Gallaher, 2013 [120]	Nairobi, Kenya, Sub-Saharan Africa	Middle	Household	n=306 households ( 153 farmers and 153 non-farmers) n= 31 interviews	Sack gardening	To demonstrate the difference between risk perception and actual risk.	Mixed methods study	Soil, plant, and water samples analysis, household surveys and interviews	Health risk perception	Challenges	Farmers were worried that various pollutants could contaminate food grown in their sack gardens. Farmers were significantly more concerned than non-farmers that soil used in the sacks may contaminate the vegetables they grew. Vegetables from sack gardens have heavy metal contamination above the recommended levels for human consumption.	SFS
Gallaher, 2015 [95]	Nairobi, Kenya, Sub-Saharan Africa	Middle	Household	n=306 surveys n=31 interviews	Sack gardening	To demonstrate that urban agriculture can be a viable and important livelihood strategy for households, even in densely populated slum environments.	Mixed methods study	Questionnaire, semi-structured interviews	Income, physical capital, natural capital, social capital	Perceived benefits	Most households reported that they earned 4,000–8,000 shillings (US$50– 100) per month. Many of the farmers viewed sack gardening as a means of saving money in their household budgets. Farmers were significantly more likely to participate in a social group, agricultural or not, than were nonfarmers.	SCN, ICE
Gerodetti, 2016 [86]	Northern UK city, United Kingdom, Europe and Central Asia	High	Individual	n= 8 participants	Allotment gardening	To examine how migrants gardeners are reshaping cultural landscapes.	Qualitative	In-depth interviews and participant observation	Time people had been cultivating, what they grew, and what meaning they ascribed to the places they grew this produce, role of food and its cultivation within wider social and cultural networks.	Perceived benefits	The study found that migrants specific practices contribute to their individual and social identities by reaffirming connections to their places of origin and embodied and affective-sensory memories attached to those, as well as adapting to new food growing landscapes. Another dimension of collective identity was the degree to which participants related their gardening practices to social ties wi…	SCN, CC
Glover, 2005 [87]	St Louis, MO, United States, North America	High	Community	n= 3 interviewees and n=3 focus group participants	Community gardening	To understand how the social relationships formed within community garden settings assisted community garden leaders in accessing resources.	Qualitative	Telephone interviews, Focus group, field interviews	Participants experiences as community gardeners	Perceived benefits	The relationships built in the garden space led to further socializing outside of the garden space. Many of the research participants spoke glowingly about the garden as a space in which they forged friendships.	SCN
Grace, 2012 [108]	Dagoretti, Nairobi, Kenya, Sub-Saharan Africa	Middle	Household	n=20 households	Urban livestock	To estimate the risk from Cryptosporidium oocysts originating in dairy farms in urban Dagoretti, Nairobi to dairy farm households and their neighbours.	Quantitative, Cross-sectional and Risk assessment	Soil and cattle faeces samples analysis for cryptosporidium contamination, participatory mapping to capture local perspective on the origin of hazard, Questionnaires, focus groups, and quantitative risk assessment model	Health risk	Adverse	Non-dairy households’ exposure to Cryptosporidium oocysts was only slightly lower than dairy households. Children under 5 years in dairy households were more exposed to Cryptosporidium oocysts. Burden of exposure falls on children.	SFS
Gray, 2014 [66]	San José, CA, United States, North America	High	Household	n=57 households (surveys) n =38 households (interviews)	Home gardening	To study a home-gardening programme in San Jose, California, La Mesa Verde, asking whether some of the benefits found in community gardens can be found in home gardens.	Mixed methods study, before and after survey	Participant observation, interviews, focus groups and two surveys	Perceived benefits of HG programme.	Perceived benefits	Participants perceived significant savings and health benefits from their home gardens. Family’s vegetable consumption increased because of their programme participation. Participants changed their eating habits. Home gardens provided a healthy opportunity to engage in a more active lifestyle. Home gardens have benefits in terms of financial savings.	FS, SCN, ICE
Gregory, 2015 [40]	New York city, NY, United States, North America	High	Household	n=106 individuals	Community gardening	To characterize food-producing community gardens in New York City.	Quantitative, Cross-sectional	Soil samples analysis and survey interviews with gardeners	Food security, food diversity	Positive	Gardeners supplied a large share of their households’ produce needs from their community gardens. During the growing season, 55 % of gardeners harvested more than two-thirds of the vegetables eaten in their households from their community gardens, and 22 % harvested between one- and two-thirds of their household’s produce needs. A greater percentage of gardeners struggling with food insecurity re…	FS, N
Hale, 2011 [100]	Denver, CO, United States, North America	High	Individual and community	n = 67 individuals n=28 gardens	Community gardening	To explores gardeners’ tactile, emotional, and value-driven responses to the gardening experience and how these responses influence health at various ecological levels.	Qualitative	In-depth interviews with individuals and groups, and field observation	Aesthetic experiences of gardeners, meaning of CG for the participants, perception of gardeners on health and well-being	Perceived benefits	Participants perceived the gardens as: A place for learning ‘natural’ processes in the city. A place of affirmation and expression. A place for a holistic sense of health and well-being.	HW, ICE
Harris, 2014 [63]	Logan City, Australia, East Asia and Pacific	High	Individual	n=12 individuals (Refugees)	Community gardening	To explore how involvement in a community food garden supports African humanitarian migrant connectedness with their new country.	Qualitative	Semi-structured interviews	Participants motivations for gardening	Motivations	Participants consistently suggested involvement in the garden provided opportunity to build connections with others both within and beyond the garden through common interests in produce and farming. Participating in the garden offers a place for the migrant to practice their skills and knowledge—to re-connect with and celebrate their family and community background. The study also found that part…	FS, SCN, CC
Hartwig, 2016 [67]	Minneapolis-St. Paul, MN, United States, North America	High	Community	n=97survey participants n=48 focus group participants	Church gardening (institutional)	To present a mixed method evaluation of a refugee gardening project hosted by area churches serving primarily Karen and Bhutanese populations.	Mixed methods study, before and after survey	Validated food security questions developed by the FAO UN; Patient Health Questionnaire 2-item screening questions (PHQ-2), and focus group	Gardening experience overall, benefits and problems, food behaviors, hunger, depression perception	Perceived benefits	78 % reported vegetable intake increased between the early and late season surveys. Numerous respondents identified the gardens as a healing space for their depression or anxiety. 92% of gardeners shared that they spent less money on food during the gardening season. A number of gardeners said that they had friends accompany them to the garden plots simply to hang out at the garden and enjoy time…	FS, HW, ICE
Hawkins, 2011 [78]	Cardiff, United Kingdom, Europe and Central Asia	High	Individual	n=94 individuals aged between 50 and 88 years	Allotment and home gardening	To explore the potential benefits of allotment gardening for healthy aging, focusing on the opportunities for outdoor physical activity, social support, and contact with nature that allotment gardening provides.	Quantitative, Cross-sectional with 4 different groups of participants	Questionnaire, physiological and psychosocial health measures (perceived stress scale, social provisions scale, international physical activity questionnaire, SF-3v2)	BMI, Systolic and diastolic blood pressures, Lung function, perceived social support and physical activity level, health-related quality of life , perceived stress level	Positive	No significant differences in physiological measures between four activity groups. However, a significant difference in perceived stress levels was observed between the activity groups. Allotment gardeners reported significantly less perceived stress than participants of indoor exercise classes. The allotment gardeners had the highest mean scores of social support, self-rated physical health and …	HW, L, SCN
Hondagneu-Sotelo, 2017 [88]	Los Angeles, CA, United States, North America	High	Individual and Community	n=30 interview participants	Community gardening	To understand immigrant life and social relationships that form in urban community gardens.	Qualitative, Ethnography	Participants observation and in depth interviews	Social relationships that form in the community gardens and the meanings participants held about both materiality and social relations in these gardens	Perceived benefits	The feeling of belonging to a new family-like home in the community garden was repeated by many of the Latina immigrant women who gathered at the gardens. Some participants see the community garden as a new physical space and a new family. They also consider it as a place where parents can teach children ancestral connections with the soil.	SCN, CC
Izquierdo, 2015 [109]	Madrid, Spain, Europe and Central Asia	High	Individual	Urban adult gardeners and children playing in urban gardens	Community gardening	To determine the bioaccessibility of trace element contents in soils and assess the potential risk for children and adults in those scenarios.	Quantitative, Risk assessment	Soil samples analysis and questionnaires to estimate exposure factors	Health risk	Neutral	The study revealed acceptable levels of risk, the calculated risk for adult urban farmers and for children playing in urban gardens fall below the threshold of unacceptability (HI = 1 or Risk = 105 ). Only in a worst-case scenario in which children who use urban gardens as recreational areas also eat the produce grown in them would the risk exceed the limits of acceptability.	SFS
Jongwe, 2014 [41]	Gweru City, Zimbabwe, Sub-Saharan Africa	Low	Household	n=150 households	Not specified	To assess the extent to which urban household food insecurity is mitigated by UA activities.	Quantitative, Cross-sectional	Questionnaires	Food security, cost Savings	Positive	UA practicing households were more food-secure than non-practicing households. UA participating households consumed more energy than non-UA participating households. 52.9% of the UA-participating households being food secure, compared to 47% from the non-UA-participating households. The mean percentage food expenditure for non-UA-practicing households is greater that of UA-practicing households.	FS, ICE
Kaiser, 2015 [121]	Cleveland and Columbus, OH, United States, North America	High	Community	n=67 focus group participants	Not specified	To characterize the perceived risks of urban agriculture by residents.	Mixed methods study	Focus groups and soil samples analysis for detection of pathogen	Perception of risk associated to UA	Challenges	Study participants were acutely aware of potentially hazardous contaminants such as lead. Residents expressed the need for clearness regarding soil quality and gardening practices in their neighborhoods to consume food grown in these urban areas.	SFS
Kim, 2014 [79]	Wonju, South Korea, East Asia and Pacific	High	Community	n=246 individuals (Children)	School gardening (Institutional)	To assess the effectiveness of a school gardening program to promote positive social relationships among elementary school students.	Quantitative, before and after survey with control group	Questionnaire	Peer relation, peer status, and sociality	Positive	The results revealed the school gardening brought about meaningful differences in both persistence of friendship and adaptability between friends , which were subcategories of peer relationships, in the experimental group. There were also significant improvements in sociality and its various subcategories, especially in law-abiding and collaboration. In the control group, there was no significant…	SCN
Kortright, 2011 [55]	Toronton, ON, Canada, North America	High	Individual and Community	n=23	Home gardening	To explore the contribution of household food growing to community food security.	Qualitative, Grounded theory	In-depth interviews	Characteristics of gardeners participants and the contribution of residential-level food production to food security	Perceived benefits and challenges	The most significant impact of home food gardening on food security found was its ability to enhance the accessibility and nutritional value of the diets of the gardeners interviewed. A third of the gardeners interviewed did grow a substantial quantity of fresh produce. Most universally, the gardeners saw their gardens as a place apart from their daily lives that they found to be an important sou…	FS, HW, SFS, SCN
Kouamé, 2017 [15]	Yamoussoukro, Côte d'Ivoire, Sub-Saharan Africa	Middle	Individual and Household	n=492 households, 14% female 86% male	Urban farming	To assess health risk of waste water use in urban farming.	Quantitative, Cross-sectional and Risk assessment	Water and vegetables samples were analyzed, questionnaires were administrated to farmers and households. Infection risk from E. coli and G. lamblia pathogen was assessed.	Health risk	Adverse	AU practices increased the microbiological exposure risk of the two targeted groups of individuals—urban farmers and the inhabitants of an average household. However some sites posed greater risk than other. The probability to ill (Pill) from salad consumption is estimated at 1.0% for G. lamblia and 23.2% for E. coli O157:H7. But, for station 2, Pill from salad consumption was 0 for both pathogen…	SFS
Lente, 2012 [110]	Accra, Ghana, Sub-Saharan Africa	Middle	Individual		Urban farming	To assess heavy-metal contamination in irrigated urban vegetable farming in Accra.	Quantitative, Risk assessment	Irrigation water, soil and plants tissues samples were analyzed, health risk was assessed.	Health risk	Neutral	Metal intake levels obtained from this study were all below their critical reference values. Health risk assessments done show that normal consumption of the different vegetables poses no risk from heavy-metal intake since daily rates and the hazard indices obtained were all below the risk level, but reached the threshold for a diet including all analyzed vegetables.	SFS
Litt, 2015 [80]	Dever, CO, United States, North America	High	Individual and Community	n=469 individuals (59,3% garnerders and 40,7% non gardeners) n= 92 neighborhoods Average age 46.1	Community gardening	To elucidate the more proximal outcomes related to gardening and the direct and indirect pathways by which gardens influence self-rated health.	Quantitative, Cross-sectional	Face-to-face questionnaire surveys, and audits to objectively measure physical and social environments for each respondent	Self-rated health, fruit and vegetable intake, perceived neighborhood aesthetics	Positive	The strongest correlates of garden participation were social involvement and aesthetics, that means garden participation significantly predicted greater social involvement, more positive ratings of aesthetics. Based on the study results gardening also directly influenced improved fruit and vegetable intake. However it did not directly predict self-rated health over and above other model variables…	N, SCN, NPE
Litt, 2011 [8]	Denver, CO, United States, North America	High	Individual	n=436 individuals (68% women 32% men)	Community and home gardening	To analyze the association between home and community gardening and fruit and vegetable consumption, controlling for demographic, neighborhood perception, and health covariates.	Quantitative, Cross-sectional	Face-to-face questionnaire survey	Fruit and vegetable consumption	Positive	People who participated in community and home gardens reported higher levels of fruit and vegetable consumption than did nongardeners. 56% of community gardeners consumed fruits and vegetables at least 5 times per day, compared with 37% of home gardeners and 25% of nongardeners. A larger percentage of community gardeners and home gardeners than of nongardeners consumed the recommended amount of f…	N
Martin, 2017 [68]	Marseille, France, Europe and Central Asia	High	Household	n=21 survey participants n=17 interviewees	Community gardening	To test the hypothesis that, in poor neighborhoods, community gardeners will have larger supply of healthy food, especially fruit and vegetables, than non-gardeners.	Mixed methods study	Face-to-face administered questionnaire, semi-structured interviews, and household food supply records	Gardeners’ monthly household food supplies, aspirations and dietary practices	Perceived benefits	The learning process generated relationships and interpersonal exchanges that enhanced the social and convivial links sought by the gardeners. The gardens provided a way for women to express personal preferences, tastes, and cultural attachments. Interviews also revealed that gardening was considered as an important vector of self-esteem and strengthened the social environment of gardeners.	FS, HW, SCN
Matthys, 2006 [111]	Man, Côte d'Ivoire, Sub-Saharan Africa	Middle	Household	n=112 households	Urban farming	To identify risk factors for malaria among urban farmers and their families in a medium-sized town of Côte d’Ivoire, and to investigate whether the prevalence and intensity of Plasmodium falciparum infections are associated with the distance between specific human-made water bodies and the location of farmers’ houses.	Quantitative, Cross-sectional	Questionnaires were administrated, blood samples were analyzed	Risk factors for malaria	Adverse	Prevalence of P. falciparum was 32.1%. In children < 15 years of age, risk factors for a P. falciparum infection included living in a specific agricultural zone, close proximity to permanent ponds and fish ponds, periodic stays overnight in temporary farm huts, and low socioeconomic status. Specific crop systems and specific agricultural practices may increase the risk of malaria in urban setting…	SFS
Maxwell, 1998 [124]	Kampala, Uganda, Sub-Saharan Africa	Low	Household	n=360 households	Urban farming	To analyze the association between UA and the determinants of the nutritional status of children under five in Kampala	Quantitative, Cross-sectional	Survey questionnaire were administrated, children were weighted and their health information record were collected	Nutritional status, dietary adequacy	Positive	Urban agriculture has a positive, significant association with higher nutritional status of children. the nutritional status of children in farming households is significantly higher than children in non-farming households. Among lower-socioeconomic status households, there is a significantly higher prevalence of moderate to severe malnutrition among children from non-farming households than amon…	N
Meenar, 2012 [56]	Philadelphia, PA, United States, North America	High	Community	n=46 surveys n=20 interviews	Community gardening and Urban farming	To examine the role of urban agriculture (UA) projects in relieving food insecurity in lower income neighborhoods of post-industrial U.S. cities, using Philadelphia as a case study.	Qualitative	GIS, survey, field observations, and interviews	Characteristics of food producers and produce recipients, perceptions on gardens accessibility, social exclusion perception	Perceived benefits and challenges	The primary recipients of food produced through UA are lower- and middle-income households. About 18 percent of survey respondents’ UA projects primarily distribute produce to food cupboards. Income from sale of produce varies from USD 150 per week to USD 4,000 in a year. However, some UA projects come up short in encouraging community involvement and overall longevity, some people feel themselve…	FS, SCN, ICE
Megson, 2011 [112]	Rochedale, England, United Kingdom, Europe and Central Asia	High	Individual	Adults and Children	Allotment gardening	Health risk assessment to allotment users from dioxins and furans in allotment soil.	Quantitative, Risk assessment	Questionnaire administrated and an open evening was held. Soil samples analysis from 8 allotment gardens, and human health risks assessment	Health risk	Adverse	In the adults scenario the consumption of site grown eggs contributed to around 94–97% of the total exposure. In the child scenario the consumption of site grown eggs contributed to around 92–96% of the total exposure. The assessment using CLEA (UK standard human health risk estimation) alone did not provide enough evidence to indicate significant possibility of significant harm (SPOSH) across th…	SFS
Milligan, 2004 [89]	Carlisle, England, United Kingdom, Europe and Central Asia	High	Individual	n= 19 Older Adults (32% female 68% men)	Allotment gardening	To examine how communal gardening activity on allotments might contribute to the maintenance of health and well being amongst older people.	Qualitative, Ethnography	Focus group, semi-structured interviews and weekly diaries	Meaning of the gardens to the participants	Perceived benefits	The gardens were seen as sites for reflection. They allow participants to develop social network, feelings of peace and tranquility , provide natural landscape for new hobbies and social interactions. They also facilitate the development of a peer group that worked communally, sharing knowledge and skills and benefiting from enhanced social interaction.	HW, SCN
Milliron, 2017 [103]	Winston-Salem, NC, United States, North America	High	Individual	n= 152 individuals (patients) n=30 individuals (volunteers) n= 20 individuals (staff support)	Community gardening	To conduct a process evaluation of a community garden program at an urban medical clinic and estimate garden volunteer satisfaction.	Mixed methods study	Questionnaire survey and 3 open ended questions	Fresh food consumption perception, physical activity perception	Perceived benefits	Volunteers reported eating more fresh food, being more physically active, learning about gardening, feeling more involved in the neighborhood. 40% of the health care providers reported using the garden for patient education purposes.	N, HW, EE
Mireri, 2013 [69]	Kisumu municipality, Kenya, Sub-Saharan Africa	Middle	Household	n=194 individuals	Urban farming	To assess the role of urban agriculture in income, employment and food supply.	Mixed methods study	Structured questionnaire, focus group discussion and field observation.	Land size, type of farming activities, wage rate in UA, income	Positive and motivations	Most of the surveyed urban farmers engage in subsistence farming with most of the produce (95%) directly consumed by the household. Most of the commercial farmers engage in farming to supplement their income from wage employment. The income from urban agriculture forms an important aspect of the livelihood support system, even subsistence farming becomes very significant for a household earning a…	FS, ICE
Miura, 2003 [70]	Davao City, Philippines, East Asia and Pacific	Middle	Individual	n=152 individuals (mothers)	Home gardening	To examine the outcomes of a community-based approach including promotion of home gardening and a diversified dietary practice.	Mixed methods study	Structured questionnaire, 7-day household food record, and focus groups	Dietary diversity, food consumption, dietary practices	Neutral	Home garden produce replaced carbohydrate-rich food. It contributes to more frequent consumption of vegetables and fruit. Participants reported frequent utilization of home garden produce, and percapita vegetables and fruits cost per day increased. However, the study concludes that it could not identify whether or not home gardening improved the diet of the participants.	FS, N
Mkwambisi, 2011 [71]	Lilongwe and Blantyre, Malawi, Sub-Saharan Africa	Low	Household	n=330 households	Crops production	To assess urban agriculture's total contribution to food security.	Mixed methods study	Questionnaire were administrated, interviews and focus groups	Food consumption, income, employment	Positive	Households surveyed produced an average of 228 kg/capita of cereal which is above the 181 kg/capita that the Government of Malawi recommends as an adequate food budget. The study found that low-income and female-headed households consumed 34.3% and 11 % of the total harvest, respectively. This was less than the high-income and male-headed households who consumed over 75% and 79%of their total har…	FS, ICE
Mlozi, 1996 [72]	Dar es Salaam, Tanzania, Sub-Saharan Africa	Low	Individual and Household	n=29 individuals	Animals and crops production	To examine both the economic contribution and the negative side-effects of urban agriculture.	Mixed methods study	Questionnaire	Food consumption, income, environmental damage awareness	Positive and challenges	Households consumed about 11% of their daily produce. The profit each respondent made from agriculture was about seven times higher than a senior official's annual salary of 240 000 shillings (US$500), and ten times higher than the annual minimum wage income of 72 000 shillings (US$150). The majority of the respondents (73,7 %) were aware that animals damage the urban environment.	FS, NPE, ICE
Moyo, 2013 [57]	Bulawayo, Zimbabwe, Sub-Saharan Africa	Low	Household	n=204 individuals	Urban farming	To examine the role and contribution of urban agriculture towards household food security, employment creation and income generation among low-income working class and urban poor households in Bulawayo townships.	Qualitative	In-depth and semi-structured Interviews	Farmers perceived benefits, constraints and obstacles for UA	Perceived benefits and challenges	A majority of on-plot farmers (79) indicated that they were producing enough brassica oleracea varieties for household consumption. They were thus not buying any variety of this vegetable on the open formal or informal market as their own production was enough to meet household subsistence requirements. Brassica oleracea generated between $50 to $200 / farming season. Land tenure insecurity was t…	FS, NPE, ICE
Murray, 2011 [16]	Montréal, QC and London, ON, Canada, North America	High	Individual		Community gardening	To explore the effect of varying organic matter content on the potential human health risk of consuming vegetables grown in urban garden soils.	Quantitative, Risk assessment	Soil and plants tissues samples analysis and human health risk assessment	Health risk	Adverse	The consumption of lettuce and green bean pods grown in some urban gardens posed a potential human health risk due to unacceptably high concentrations of cadmium or lead. This study demonstrated that three vegetables grown in contaminated soils accumulated metals to varying levels. However, the edible tissues with the highest concentrations of metals did not necessarily come from plants grown in …	SFS
Nabulo, 2010 [113]	Kampala, Uganda, Sub-Saharan Africa	Low	Individual	Children and adults	Vegetable gardens	To assess the association between sources of trace metal contamination and uptake by plants; and quantify the potential risk to children and adults of consuming leafy vegetables grown in urban agriculture.	Quantitative, Risk assessment	Soil and vegetable leafy samples were analyzed and health risk was assessed.	Health risk	Adverse	The risk to human health, expressed as a ‘hazard quotient’ (HQM), was generally greatest for Cd, followed successively by Pb, Zn, Ni and Cu. Values for HQM were much greater for children than for adults.	SFS
Ngome, 2012 [42]	Buea, Cameroon, Sub-Saharan Africa	Middle	Household	n= 200 gardeners (100 female, 100 male)	Urban gardening	To understand gender and the reasons for urban farming, access to land, crop choice, access to certain inputs, the division of labour, and the benefits of urban farming.	Quantitative, Case study	Questionnaire survey were administrated.	Food supply, income	Mixed (Positive and Adverse)	Almost 66% of the gardeners considered their own food production as the most important source of calories and protein. a fifth of all gardeners the income objective was the sole reason for growing crops. Quite a number of gardeners mentioned theft as a serious setback to their activities.	FS, ICE
Northrop, 2013 [101]	Birmingham, AL, United States, North America	High	Individual	n=20 individuals	Community gardening	The purpose of this study was to assess the reasons community gardeners at Jones Valley Urban Farm in Birmingham, Alabama participate in the community garden program, as well as to explore the potential impacts such participation has on the members’ health, community, and diet.	Qualitative	Focus group	Reasons for participating in CG and perceptions of impacts resulting from CG participation	Perceived benefits and motivations	Several gardeners specifically expressed a desire to save money by growing their own vegetables. Gardeners spoke of the produce grown in their plots as having a particular taste that, for many, was a “good motivator to get out and grow your own food. The “community” aspect of community gardening was particularly valued by the garden’s members and presented in multiple ways. The act of gardening w…	N, HW, ICE
Ogunkunle, 2016 [114]	Ilorin, Nigeria, Sub-Saharan Africa	Middle	Individual	Adults	Urban horticulture	To assess the contamination level of trace metals as well as the health risk, associated with dietary intake of contaminated vegetables, in adult sub-population.	Quantitative, Risk assessment	Soil and vegetable samples were analyzed and health risk assessed.	Health risk	Adverse	The estimated daily intakes (EDI) of Cu and Pb through vegetable consumption were far below the recommended tolerable daily intakes (TDI) and the hazard quotient (HQ) values were within the safe zone for the adult population. In contrast, the EDI of Cd for the vegetables was several folds greater than the TDI, thus greatly contributing to a high hazard index (HI>1.0), observed in all vegetables. …	SFS
Oladeji, 2008 [43]	Ibadan city, Nigeria, Sub-Saharan Africa	Middle	Individual	n=198 individuals	Urban farming	To assess the personal characteristics of urban farmers, identify the types of crops grown, livestock reared, type of location, and reason for practicing urban farming.	Quantitative, Cross-sectional	Questionnaire	Food supply, cost saving, income, and health risk perception	Mixed (Positive and Adverse)	50% and 47% of the respondents practice UA to supply family income and minimize food expensive respectively. UA activities contributes to 37% hunger reduction. However, the findings also show that malaria was the most perceived health problem associated with urban agriculture. Other farmers reported other health problems such as headache and unpleasant odors from livestock.	FS, HW, ICE
Olivier, 2017a [90]	Cape Town, South Africa, Sub-Saharan Africa	Middle	Individual and Community	n=59 individuals	Community, home and institutional gardening	To show how urban agriculture develops different forms of social capital and the effect on strengthening family relations, community interaction and social cohesion.	Qualitative	Interviews and focus group	Personal, social, physical and psychological benefits of UA	Perceived benefits	Gardeners value UA as a component of their livelihoods; for building relationships, improving self-esteem and creating safe spaces. Participants thought they have more variety in their diet and ate vegetables that they never thought of eating before. Gardening provides peaceful environment, social capital is fostered.	HW, SCN, EE
Olivier, 2017b [58]	Cap Town, South Africa, Sub-Saharan Africa	Middle	Individual	n=60 individuals (59 cultivators and 1 NGO leader)		To look at the ways in which urban agriculture empowers women on the Cape Flats, a region of Cape Town where urban agriculture is supported by nongovernmental organisations (NGOs).	Qualitative	In-depth interviews and focus group	Social capital as well as other physical and economic opportunities that UA facilitated	Perceived benefits	The findings indicate that social capital is one of the most important contributions urban agriculture makes towards sustainable livelihoods for women in the study area. Urban agriculture provided a valuable source of fresh produce, which enabled women to exercise greater control over the quality of food they provided for their family. Women made money by selling surplus to passers-by and by grow…	FS, SCN, ICE
Panneerselvam, 2014 [73]	Coimbatore, India, South Asia	Middle	Household	n=30 households members	Urban farming	To study socio-economic and environmental benefits of households practicing urban farming at Coimbatore.	Mixed methods study	Face-to-face interview with a semi-structured questionnaire	Benefits of urban farming, social issues, and economicl status	Positive	Household food expenditure (especially on purchase of vegetables) were reduced by adopting UA. 30% of the farmers experienced 20-40% reduction in food expenditure. All farmers mentioned UA reduce stress and improved accessed to healthier food. 87% of the farmers agreed that relationship with neighborhood improved because of UA, 83% said their social network increased.	FS, HW, SCN, ICE
Park, 2016 [98]	Seoul, South Korea, East Asia and Pacific	High	Individual	n=24 gardening participants n=26 control	Horticultural therapy	To assess physical and psychological benefits of gardening intervention in elder women.	Quantitative, Quasi-experimental	15 session gardening intervention, health assessment, and questionnaire on physical activity	Body composition, physical functional ability, hand function ability, cognitive ability, depression, and sociality	Positive	Women in the intervention group exhibited improved muscle mass, aerobic endurance, hand dexterity, cognitive ability and decreased waist while control group exhibited decreased muscle mass and depression. Intervention group reported higher daily physical activity than the control group.	HW, L
Philander, 2016 [74]	Cap Town, South Africa, Sub-Saharan Africa	Middle	Household	n=83 participants (80% female and 20% male), 2 focus groups with n = 30	Urban food garden project	To assess the contribution of urban food gardens as a livelihood strategy for household food security and determine the livelihood outcomes of urban food gardens.	Mixed methods study	Close ended questionnaire, and focus groups	Food security perception, reasons for practicing UA	Perceived benefits and motivations	82% of the respondents indicated that the urban food gardens contribute to their household food security. The improvement of their health reflects as the most important benefit by 38% of the respondents.	FS, HW
Poulsen, 2017a [59]	Baltimore, MD, United States, North America	High	Community	n= 21 participants	Community farming and Commercial farming	To understand how different farming models balance civic and economic exchange, prioritize food justice, and create socially inclusive spaces.	Qualitative	In-depth interviews, unstructured participant observations	The degree to which urban farming aligns with the ideal of civic agriculture as a form of locally based agriculture linked to the social development of a community, and the strategies urban farmers use to put civic agriculture into practice.	Perceived benefits and challenges	Community farm prioritizes civic participation and food access for low-income residents, and strives to create socially inclusive space. The commercial farm focuses on financial sustainability rather than participatory processes or food equity, reflecting the use of food production as a means toward community development rather than propagation of a food citizenry. Both farms meet authentic needs…	FS, SCN
Poulsen, 2017b [60]	Baltimore, MD, United States, North America	High	Community	n=60 participants (34 adults 14 neighborhood leaders 12 farmers)	Urban farming	To elicit community perceptions regarding the functions and benefits of urban farming.	Qualitative	Semi-structured interviews	Neighbourhood perceptions regarding the functions and benefits of urban farming	Perceived benefits	UA provided gathering spaces for the neighbourhood and facilitated social interaction. Resident interviewees reported that such space encourages people to leave their homes and socialise, and allows neighbours to meet, ultimately building a greater sense of community and connectedness. Residents and neighbourhood leader interviewees viewed urban farms as a way of improving individual and communit…	FS, SCN, EE
Ratcliffe, 2011 [44]	San Francisco, CA, United States, North America	High	Individual	n=320 individuals	School gardening (Institutional)	To describe the effects of garden-based education on children’s vegetable consumption.	Quantitative, Quasi-experimental pre–post intervention	Questionnaire	Education, vegetable consumption, vegetable intake diversity	Positive	Children increased the number of different vegetables that they correctly identified significantly more than those in the control group. Students in the garden group reported having tried significantly more varieties of vegetables than those in the control group.	FS, N, EE
Ruggeri, 2016 [45]	Milan, Italy, Europe and Central Asia	High	Individual	n=60 individuals (12% female and 88% male)	Urban gardening	To detect some peculiar features of Milan city gardeners, in order to highlight the motivations of their activity through an innovative and replicable approach based on multiple correspondence analysis (MCA) and hierarchical clustering analysis (HCA).	Quantitative, Case study	Questionnaire with qualitative variables	Motivations for gardening	Positive	Most of the respondents express the desire for healthier food and personal wellness as the driving reasons for practicing UG in the city. Gardening fosters community by strengthening relationships with other gardeners. 18% of respondents expressed satisfaction over the produce of gardens from an economic point of view. A third of the respondents did claim to grow a substantial quantity of fresh p…	FS, HW, SCN, ICE
Salah Al-Heety, 2017 [115]	Baghdad, Iraq, Middle East and North Africa	Middle	Individual	Children and adults	Community gardening	To evaluate health risk of heavy metals in soils of urban community gardens of Baghdad City in Iraq.	Quantitative, Risk assessment	Soil samples were analyzed, non-carcinogenic and carcinogenic assessment were made	Health risk	Adverse	The results showed that the hazard quotient (HQ )of the different exposure routes of metals for children decreased in the following order: ingestion < dermal contact < inhalation. The results suggest that ingestion is the main exposure route that threatens human health. The Harzard index (HI) values for all metals were less than 1, indicating that there was no non-carcinogenic risk for children a…	SFS
Salahu, 2005 [46]	Ibadan city, Nigeria, Sub-Saharan Africa	Middle	Household	n= 89 questionnaire respondents	Urban farming	To assess the food security of farming households.	Quantitative, Cross-sectional	Questionnaire survey were administrated	Food security	Positive	The study found association between protein and energy secured and involvement in urban farming.	FS
Saldivar-Tanaka, 2004 [61]	New York City, United States, North America	High	Community	n=43 individuals	Community gardening	To provide a description of the history, users, plants, activities, and problems of Latino community gardens in NYC.	Qualitative	Open-ended interviews and observations	Participants demographics, crops and planting practices, activities, and facilities, garden history, and issues facing the community garden, perception of the role of gardens in the context of community development, open space, and civic agriculture.	Perceived benefits	Gardens are seen as cultural and social neighborhood centers, where people go to meet with friends, family, neighbors, newcomers, and visitors. The most important role of Latino gardens appears to be in community development, they are also important as open space, and to a lesser degree as sites for food production. The gardens provide a place for social interactions in neighborhoods where social…	FS, SCN, CC
Sanyé-Mengual, 2016 [91]	Barcelona, Spain, Europe and Central Asia	High	Community	n=25 stakeholders	Urban rooftop farming	To examine the promotion and inclusion of new types of urban agriculture through the practice of URF.	Qualitative	Semi-structured interviews, secondary data	Leisure, social capital, and cultural connection	Perceived benefits and motivations	Participants perceived UA more as a socially oriented activity and as a practice with healing and therapeutic goals for traditionally vulnerable groups in the city. Most UA-related stakeholders identified leisure and self-sufficiency as the drivers for current public and private horticultural experiences in Barcelona. Stakeholders identify further social benefits for community activities, such as…	SCN, L, CC
Shinew, 2004 [81]	St Louis, MO, United States, North America	High	Individual and Community	n=180 individuals	Community gardening	To examine whether community gardens are perceived as spaces where people from different races can integrate.	Quantitative, Cross-sectional	Telephone interviews	Race and its relation to perceptions, motivations and benefits of CG	Positive	The participants beleive that community gardens bring together people from different racial groups. Gardeners also agreed that community gardens brings together people who would not normally socialize together.	SCN
Simiyu, 2014 [75]	Eldoret, Kenya, Sub-Saharan Africa	Middle	Household	n=180 households (surveys) n=24 households (interviews)	Urban Crop Cultivation (UCC)	To examines men’s and women’s motives and needs in UCC.	Mixed methods study	Questionnaires and in-depth interviews	Motivations of urban crop cultivators (UCC)	Perceived benefits and motivations	Urban crop cultivators were motivated primarily by the need to enhance household food security and nutrition, but also to earn and/or save some income. Most prevalent crops was self-consumed by over 80% of the cultivating households. A smaller proportion of the households earned some income from selling crops. UCC is an important basis for women’s participation in credit-based social networks.	FS, SCN
Smart, 2015 [76]	Kitwe, Ndola and Luanshya, Zambia, Sub-Saharan Africa	Middle	Household	n=679 households n=61 key informants	Not specified	To examine the significance of urban agriculture and some of the key issues faced by producers from a range of socio-economic groups.	Mixed methods study	Questionnaire and interviews	Employment, food consumption, income, importance of UA in the livelihoods of residents	Perceived benefits	The survey established that in 51% of surveyed households considered UA as an important source of employment. Nearly a third of respondents are selling produce and, by implication, extending their household cash incomes. In 39% of the approximately 100 households selling produce, UA was the primary source of income, whilst for 44% it was a key secondary source of income. Hence, for nearly 30% of …	FS, ICE
Smith, 2014 [47]	Madison, WI, United States, North America	High	Household and Community	n=36 individuals	Community, home, and school gardening	To explore, define, and map the market value of UA in the Madison, Wisconsin, Urban Area.	Quantitative, Cross-sectional	Roadside survey, daily harvest record	Market value of produce, caloric value, contribution to diet	Neutral	The 48,184 gardens in the Madison Urban Area contributed a gross agricultural product of US$9.4 million in 2010. The study found that the food is making only a small contribution in terms of the community’s overall food security. It contributes to 0.8 % of total food needs or 0.14 % of total caloric needs, and a substantial 2.4% of household food expenses on average.	FS, N, ICE
Soga, 2017 [82]	Nerima, Tokyo, Japan, East Asia and Pacific	High	Individual	n = 332 Adults (165 gardeners 167 non gardeners) 31,9% female 68,1% male. Average age 61	Allotment gardening	To quantify the effects of allotment gardening on physical, psychological and social health.	Quantitative, Cross-sectional	General health with one single question, 10-item symptom checklist to measure subjective health complaints, body mass index (BMI) through self-reported height and weight. 12-item General Health Questionnaire to measure mental health, Social cohesion with the Social Cohesion and Trust Scale, and comparison between gardeners and non-gardeners	Health perception, subjective health compaints, body mass index (BMI), mental health, and social cohesion	Positive	Gardeners, compared to non gardeners perceived better general health, mental health, and social cohesion. They also reported less health complaints compared to non gardeners but BMI did not differ between gardeners and non gardeners.	HW, SCN
Spees, 2015 [92]	Columbus, OH, United States, North America	High	Individual	n=28 focus group participants	Urban gardening on University campus (Institutional)	To study the perceptions of personal health behavior change in cancer survivors following participation in an urban gardening program.	Qualitative	Focus group, survey	Food security status with the Economic Research Service Six-Item Short Form Food Security Survey Model, perceptions of health behavior of cancer survivors, demographics, experiences on the gardening program	Perceived benefits and challenges	Many participants shared that because of the garden, they were eating a greater quantity of fresh produce and preparing it in novel ways. They were also exposed to several new vegetables. Participants also agreed that gardens improved their emotional and mental health, enhanced community support. However, the participants reported challenges in harvesting. 4 themes emerged from the study 1) great…	N, HW, SCN, NPE
Spliethoff, 2016 [116]	New York City, NY, United States, North America	High	Individual and Household	Children and adults	Community gardening	To estimate Pb intakes using deterministic and probabilistic methods for gardeners and household members.	Quantitative, Risk assessment	Surveys and soil, vegetables, chicken eggs data from previous study	Health risk	Adverse	Most central-tendency Pb intakes were below provisional total tolerable intake (PTTI) levels. High-contact intakes generally exceeded PTTIs. 40% of children and 10% of gardeners exceeding PTTIs. However, Children’s exposure came primarily from dust ingestion and exposure to higher-Pb soil between beds. Gardeners’ Pb intakes were comparable to children’s (in µg/d) but were dominated by vegetable c…	SFS
Stoler, 2009 [117]	Accra, Ghana, Sub-Saharan Africa	Middle	Household	n=3164 women	Irrigated Urban agriculture	To examine the relationships between self-reported malaria and both household characteristics and proximity to sites of UA.	Quantitative, Cross-sectional	Household surveys were administrated and n= 1,328 completed a comprehensive medical and laboratory examination	Self reported malaria	Adverse	The study suggests that there is an elevated prevalence of self-reported malaria within 1 km of UA sites. Self-reported malaria are significantly higher for women living within 1 km of UA than those living within 1 km of the river system, but not beyond this threshold.	SFS
Taylor, 2014 [77]	Chicago, IL, United States, North America	High	Household	n=31 individuals	Home gardening	To study urban home food garden (UHFG) and its contributions to urban systems.	Mixed methods study	In-depth interviews, participant observation, survey, soil sample analysis	Patterns and processes, garden-centered social networks and the meaning of garden-related practices from the perspective of the gardener	Perceived benefits and challenges	Some informants reported that their gardens made a substantial contribution to their household food budgets. Home gardens contribute to local food systems by making culturally acceptable foods readily accessible. The frequent cultivation of garden soil that we observed may therefore result in increased exposure of gardeners and their families to lead in the form of contaminated dust or soil parti…	FS, SFS, CC
Teig, 2009 [93]	Denver, CO, United States, North America	High	Community	n=67 respondents n=29 gardens sites	Community gardening	To examine the social processes that might explain the connection between gardens, garden participation and health.	Qualitative	Semi-structured interviews	The meaning of gardens, garden practices garden–neighborhood interactions, and the impacts of community gardens on the broader neighborhood and city environment.	Perceived benefits	Gardeners frequently described gardens as a place to connect across different cultural backgrounds, to feel a part of a community, to connect with family and neighborhoods and a place for social activism. Many mentioned opportunities for donating surplus harvest to organizations and populations without access to fresh produce. Respondents spoke about the garden as a place where diverse people com…	SCN
Tembo, 2013 [62]	Cape Town, South Africa, Sub-Saharan Africa	Middle	Household	n=15 individuals	Community gardening	To study how community gardens intended outcomes were conceptualised by programme stakeholders, and how programme implementation was perceived by the intended beneficiaries.	Qualitative	Participant observation, interviews, and focus group discussions.	Gardeners perception on gardening projects	Perceived benefits	Gardeners considered the provision of food for their households as the major change that the programme introduced in their lives. They achieved some savings on household food purchases, and improved their nutrition somewhat. the main achievement of the two gardening projects was in combating hunger, by enabling the gardeners to provide food for their households. The gardeners reported that they h…	FS, SCN
Thassananakajit, 2016 [48]	Bangkok, Thailand, East Asia and Pacific	Middle	Household	n=59 individuals	Vegetable gardens	To study personal data, economic situations, knowledge and attitude toward the urban vegetable productions of growers in Bangkok.	Quantitative, Cross-sectional	Online questionnaire	Knowledge about urban vegetable production, attitudes towards urban vegetable production, and food consumption	Positive	The research found out that the main rationale for practicing urban vegetable was to provide vegetables for household consumption and safe from toxins. Almost all of the respondents believed (agreed 27%, and strongly agreed 54.2%) that practicing urban vegetable can provide short milestone of vegetables for cooking, 50.8 percent strongly agreed that practicing urban vegetable can provide many typ…	FS, N, SCN
Torres, 2017 [102]	Paris, Pré-Saint-Gervais, and Montreuil, France, Europe and Central Asia	High	Individual and Community	n=30 individuals	Community gardening	To address the issue of how French Community Gardens relate to environmental stewardship.	Qualitative	Participant observation and semistructured interviews	Gardeners motivations, individual and collective processes associated with gardeners’ experiences	Perceived benefits and motivations	Helping or caring for the environment was one of the motivations mentionned by gardeners. Ten out of the 30 interviewed gardeners declared that their first motivation for participating in the garden was to deal with a disturbance, stress, or shock in their personal life. Gardening was perceived as providing happy breaks in nature, in a specific moment of their lives.	HW, NPE
Uzu, 2014 [118]	Cotonou, Benin, Sub-Saharan Africa	Low	Individual	Men and women	Urban farming	To determine the global influence of the polluted environment (atmosphere, soil, and irrigation waters) on vegetable quality in a large urban-farming area.	Quantitative, Risk assessment	Soil and plants samples were analyzed for the detection of Pb, Cd, Sb, As, Cu, and Zn. In vitro Gastric bioaccessibility was obtained. The dietary intakes of Pb, Cd, Sb, and Zn were estimated through consuming a normal serving per day of leafy vegetables.	Health risk	Adverse	Concerning the edible parts of the vegetables, the main bioaccessible elements were Cd>Sb>Pb. Consumption of vegetables from Houéyiho market garden is not free of risk for human health. The target quotient hazard (THQ) of the metals values for men and women surpassed 1 for Pb and Sb for both lettuce and cabbage leaves.	SFS
Veen, 2016 [96]	Zutphen, Almere, Leeuwarden, Amsterdam, Rotterdam, and Assen, Netherlands, Europe and Central Asia	High	Individual and Community	n=300 individuals (n=237 questionnaires, n=63 intervieweees)	Community gardening	To study seven community gardens with varying organisational designs and objectives, and investigate the extent to which these influence the enhancement of social cohesion.	Mixed methods study	Semi-structured interviews, questionnaires	Number, strength of contacts, the existence of mutual help, role of cultivation and vegetables	Perceived benefits and motivations	Results show that participants of all seven gardens know and speak to others. Certain designs attract participants with certain motivations: neighbourhood-bound gardens and gardens with communal plots attract gardeners interested in the social aspects of gardening; non neighbourhood-bound gardens and gardens with individual plots attract gardeners interested in harvest and cultivation. CG contrib…	SCN
Wakefield, 2007 [5]	Toronto, ON, Canada, North America	High	Individual and Community	n= 13 interviewees, n=55 focus group participants	Community gardening	To identify the health impacts of community gardening.	Qualitative	Participant observation, focus groups and in-depth interviews.	Perceptions about the health benefits of CG, perceived problems associated to CG	Perceived benefits and challenges	Participants perceived improved nutrition, increased physical activity and improved mental health. They also highlight contribution to healthy living, improving relationships among people, increasing community pride. On the other hand, they mention challenges associated to CG such as insecure land tenure, violence perception and food safety concerns.	N, HW, NPE, SFS
Warming, 2015 [119]	Copenhagen, Denmark, Europe and Central Asia	High	Individual	Children and women	Urban gardening	To evaluate whether the intake of trace elements through urban gardening constitutes a health risk to urban gardeners.	Quantitative, Risk assessment	Soil and vegetable samples from three representative gardens were analysed for concentrations of selected trace elements (As, Cd, Cr, Cu, Ni, Pb, and Zn). The risk due to urban gardening was evaluated for each trace element, by taking into account both the consumption of urban vegetables as well as the unintentional ingestion of urban soil and dust.	Health risk	Adverse	Consumption of urban vegetables from contaminated soils does not result in a risk, whereas unintentional soil ingestion appears to pose a health risk.	SFS
Yeudall, 2007 [49]	Kampala, Uganda, Sub-Saharan Africa	Low	Household	n=296 households (farming, n=235 and non farming, n=61)	Urban farming	To examine the impact of sociodemographic and farming variables on the household food security and nutritional security of an index child aged 2 to 5 years.	Quantitative, Cross-sectional	Survey questionnaire, household food-security index; 24-hour recall; fingerprick blood samples, correlation and regression analysis	Dietary diversity, nutritional status, household food security, hemoglobin, serum retinol and C-reactive protein	Positive	Household food security score was significantly positively correlated with the number of tropical livestock units. Children from farming households consumed significantly higher proportions of home-produced foods than children from nonfarming households.	FS, N
Yusuf, 2015 [50]	Ibadan city, Nigeria, Sub-Saharan Africa	Middle	Household	n=110 households (15,5% women 84,5% male)	Urban farming	To investigate the effect of urban household farming on food security status in Ibadan metropolis, Oyo State, Nigeria.	Quantitative, Cross-sectional	Structured questionnaire were administrated to participants	Food security	Positive	The study found that the majority of the farmers were not food secured. However, the profile of the household size by food security incidence showed that 66.1% of urban farming households in crop and livestock enterprises with household size of 1–3 persons were food secure.	FS
Zick, 2013 [10]	Salt Lake City, UT, United States, North America	High	Individual	n=198 individuals	Community gardening	To examine the association of participation in community gardening with healthy body weight.	Quantitative, Quasi-experimental with control groups	Self-reported height and weight from License Driver Division and Utah population database, comparison between 3 groups (neighbors, siblings, spouses)	BMI, obesity risk	Positive	Community gardeners have lower BMIs than do same-gender and same-aged nongardeners living in their neighborhoods. The estimated BMI reductions in the multivariate analyses were –1.84 for women and –2.36 for men. There was also a significant reduction in overweight and obesity risk for women gardeners compared with their sisters (–1.88) and men community gardeners compared with their brothers (–1.…	HW
Dictionary:	CC: Cultural connection
	EE: Education and empowerment
	FS: Food security
	HW: Health and well-being
	ICE: Income, Cost savings and Employment
	L: Lifestyle
	N: Nutrition
	NPE: Natural and physical environment
	SCN: Social and community network
	SFS: Sanitation and food safety
